# Supplementary material for: Differential Transcriptomic Profile of Piscirickettsia salmonis LF-89 and EM-90 During an In Vivo Spatial Separation Co-Culture in Atlantic Salmon
Source: Microorganisms. 2024 Dec 2;12(12):2480. doi: 10.3390/microorganisms12122480 (PMC11727826; doi:10.3390/microorganisms12122480)
Supplement: Supplementary file 1 [file microorganisms-12-02480-s001.zip]

Archive with 1 entries (1 files):
- microorganisms-3237838-supplementary.xlsx
