# Supplementary material for: Differential Transcriptomic Profile of Piscirickettsia salmonis LF-89 and EM-90 During an In Vivo Spatial Separation Co-Culture in Atlantic Salmon
Source: Microorganisms. 2024 Dec 2;12(12):2480. doi: 10.3390/microorganisms12122480 (PMC11727826; doi:10.3390/microorganisms12122480)
Supplement: Supplementary file 1 [file microorganisms-12-02480-s001.zip › microorganisms-3237838-supplementary.xlsx]

## Sheet: ssEM-90 vs SSLF-89.up
Origin	Protein_ID	GENE	Id	log2FoldChange	pvalue	padj
chromosome	WP_036771330.1	IS30 family transposase 1	Psal182_RS12275	5.03	0.000194113	0.0153106
chromosome		16S ribosomal RNA	Psal182_RS00475	4.944	0.000258586	0.016156
plasmid 3	WP_017377658.1	Fic family protein	Psal182_RS17595	4.833	0.000115369	0.012133
chromosome	WP_054300500.1	IS6 family transposase	Psal182_RS02575	4.731	0.000581638	0.0209722
chromosome	WP_016212339.1	IS4 family transposase	Psal182_RS12950	4.587	0.000212396	0.015383
chromosome	WP_155084822.1	HP	Psal182_RS02820	4.25	0.000309669	0.0166936
chromosome	WP_155084825.1	IS30 family transposase 2	Psal182_RS02865	3.375	0.00222421	0.0492447

## Sheet: ssEM90 vs ssLF89.down
Origin	Protein_ID	GENE	Id	log2FoldChange	pvalue	padj
plasmid 1	WP_051307367.1	HP	Psal182_RS16920	-19.467	6.06116e-14	7.64918e-11
plasmid 2	WP_036781101.1	HP	Psal182_RS17135	-9.299	3.38633e-09	2.13678e-06
chromosome	WP_016210477.1	Chromosome segregation ATPase	Psal182_RS02460	-8.181	2.37245e-07	7.48508e-05
plasmid 4	WP_016212162.1	HP	Psal182_RS17890	-8.147	1.57242e-07	6.61463e-05
plasmid 4	WP_016212198.1	AAA family ATPase	Psal182_RS17775	-8.008	2.10414e-06	0.000442571
plasmid 1	WP_075275141.1	serine/threonine-protein kinase	Psal182_RS16425	-7.935	5.50118e-07	0.00013885
plasmid 1	WP_016212311.1	HP	Psal182_RS18175	-7.12	8.03207e-06	0.00144807
plasmid 1	WP_016212152.1	HP	Psal182_RS16460	-6.941	2.09547e-05	0.00330561
plasmid 3	WP_155085033.1	RecX family transcriptional regulator	Psal182_RS17670	-6.36	9.9823e-05	0.0114524
plasmid 1	WP_155084993.1	HP	Psal182_RS16125	-6.276	9.29595e-05	0.0114524
plasmid 1	WP_016212137.1	HP	Psal182_RS16545	-6.024	0.000126447	0.0122751
chromosome	WP_016211797.1	aldehyde dehydrogenase family protein	Psal182_RS01840	-5.959	0.000173855	0.0153106
plasmid 2	WP_155085017.1	HP	Psal182_RS17385	-5.84	0.0001872	0.0153106
plasmid 1	WP_016211776.1	HP	Psal182_RS16720	-5.817	0.000219409	0.015383
plasmid 1	WP_155084998.1	HP	Psal182_RS16325	-5.785	0.000268839	0.016156
chromosome	WP_016212274.1	type II toxin-antitoxin system HicB family antitoxin	Psal182_RS02610	-5.697	0.000247457	0.016156
chromosome	WP_016211462.1	NAD(P)H-quinone oxidoreductase	Psal182_RS06855	-5.556	4.75543e-05	0.00666818
chromosome	WP_129556598.1	Effector-associated domain 9	Psal182_RS14235	-5.512	0.000296815	0.0166936
chromosome	WP_016209578.1	O-antigen polymerase	Psal182_RS00545	-5.496	0.00031747	0.0166936
plasmid 3	WP_155085034.1	Fic family protein	Psal182_RS17680	-5.466	0.000340817	0.0168194
plasmid 3	WP_016211383.1	HP	Psal182_RS17500	-5.445	0.000359845	0.0168194
chromosome	WP_016209596.1	glycosyltransferase family 1 protein	Psal182_RS00550	-5.384	0.00040622	0.0176293
plasmid 2	WP_016211067.1	helix-turn-helix transcriptional regulator	Psal182_RS17200	-5.336	0.000412481	0.0176293
chromosome	WP_016209467.1	FUSC family protein	Psal182_RS06275	-5.321	0.000357607	0.0168194
plasmid 3	WP_016212164.1	HP	Psal182_RS17590	-5.226	0.000419081	0.0176293
chromosome	WP_155084981.1	Phage-related tail protein	Psal182_RS15410	-5.222	0.000440924	0.0179499
chromosome	WP_016210332.1	T2 family ribonuclease	Psal182_RS08385	-5.155	0.000480851	0.0189636
chromosome	WP_230391103.1	IS3 family transposase	Psal182_RS07325	-5.076	0.000498824	0.0190762
plasmid 1	WP_016212365.1	antidote-toxin recognition MazE family protein	Psal182_RS16445	-5.058	0.000538947	0.0200045
chromosome	WP_036794771.1	APC family permease	Psal182_RS01820	-4.981	0.000625073	0.0219123
chromosome	WP_155085025.1	HP	Psal182_RS17630	-4.705	0.00079262	0.0268947
plasmid 2	WP_155085012.1	queuosine precursor transporter	Psal182_RS17190	-4.628	0.000868442	0.0268947
chromosome	WP_016210224.1	ADP-ribosylation factor-like protein	Psal182_RS02170	-4.619	0.000837981	0.0268947
chromosome	WP_016211682.1	HP	Psal182_RS09280	-4.611	0.000900295	0.0268947
chromosome	WP_036780855.1	zinc peptidase	Psal182_RS12740	-4.588	0.000893866	0.0268947
chromosome	WP_016211818.1	HP	Psal182_RS04235	-4.586	0.000852676	0.0268947
chromosome	WP_155084871.1	HP	Psal182_RS07005	-4.563	0.00091638	0.0268947
plasmid 3	WP_016211377.1	AAA family ATPase	Psal182_RS17495	-4.561	0.000941365	0.0270001
plasmid 2	WP_032126737.1	IS6 family transposase	Psal182_RS17365	-4.522	0.000967599	0.0271358
chromosome	WP_032126664.1	HP	Psal182_RS12055	-4.455	0.00102957	0.0276451
plasmid 1	WP_016211890.1	HP	Psal182_RS16250	-4.437	0.0010192	0.0276451
chromosome	WP_016211874.1	HP	Psal182_RS13150	-4.346	0.00110102	0.0289476
plasmid 3	WP_155085032.1	HP	Psal182_RS17665	-4.287	0.0012209	0.0314444
chromosome	WP_230383290.1	HP	Psal182_RS18440	-4.095	0.00145434	0.0367076
chromosome	WP_016210011.1	HP	Psal182_RS05665	-3.999	0.00157817	0.039052
plasmid 2	WP_016211928.1	HP	Psal182_RS17345	-3.925	0.00168326	0.039449
plasmid 1	WP_051307371.1	type III Pyridoxal 5-phosphate (PLP)	Psal182_RS16535	-3.862	0.00178841	0.0410358
chromosome	WP_016211680.1	HP	Psal182_RS09275	-3.833	0.00168799	0.039449
chromosome	WP_016211997.1	ParA family protein	Psal182_RS12970	-3.831	0.00183774	0.0414149
chromosome	WP_016211841.1	CBS domain-containing protein	Psal182_RS09075	-3.732	0.00168266	0.039449

## Sheet: ssLF-89 vs ssEM-90.up
Origin	Protein_ID	GENE	Id	log2FoldChange	pvalue	padj
Plasmid 1	WP_017375959.1	type II toxin-antitoxin system RelE/ParE family toxin	Psal013_RS16670	-7.451	3.00366e-09	3.283e-06
Chromosome	WP_017377076.1	HP	Psal013_RS03070	-6.802	5.93193e-08	3.2418e-05
Plasmid 1	WP_162038692.1	HigA family addiction module antitoxin	Psal013_RS16660	-6.522	1.88377e-07	6.8632e-05
Chromosome	WP_027243143.1	HP	Psal013_RS10815	-6.318	5.9084e-07	0.000161447
Plasmid 1	WP_036771289.1	HP	Psal013_RS16760	-5.921	2.23194e-06	0.000487903
Plasmid 1	WP_017375960.1	NAD(P)-dependent alcohol dehydrogenase	Psal013_RS16675	-5.396	2.23904e-05	0.00343037
Chromosome	WP_017378249.1	HP	Psal013_RS09685	-5.363	1.73907e-05	0.00316801
Chromosome	WP_017378009.1	HP	Psal013_RS10820	-5.275	2.51079e-05	0.00343037
Chromosome	WP_155049751.1	HP	Psal013_RS09660	-5.258	3.84777e-05	0.00420562
Chromosome	WP_017377917.1	HP	Psal013_RS04240	-5.127	5.47867e-05	0.00544381
Chromosome	WP_257721304.1	ADP-ribosylation factor-like protein	Psal013_RS14270	-4.98	6.75349e-05	0.00594607
Chromosome	WP_036771696.1	HP	Psal013_RS10825	-4.979	2.86427e-05	0.00347849
Chromosome	WP_036774927.1	HP	Psal013_RS08180	-4.962	7.07217e-05	0.00594607
Plasmid 1	WP_075273802.1	IS6 family transposase	Psal013_RS17135	-4.695	0.000128948	0.0100672
plasmid 3	WP_048876241.1	phage tail protein	Psal013_RS17870	-4.555	0.00020314	0.0126981
Chromosome	WP_027243186.1	HP	Psal013_RS11900	-4.485	0.000209118	0.0126981
Chromosome	WP_174872533.1	serine/threonine protein kinase	Psal013_RS13280	-4.162	0.000431284	0.0235697
Chromosome	WP_027243136.1	HP	Psal013_RS13140	-4.14	0.000319834	0.0183989
Plasmid 1	WP_017377658.1	Fic family protein	Psal013_RS16395	-4.112	0.000155564	0.0113354
Chromosome	WP_048875975.1	cadherin-like domain-containing protein	Psal013_RS10175	-4.029	0.000189702	0.0126981
Chromosome	WP_155049750.1	HP	Psal013_RS09655	-3.781	0.000829896	0.0399768
Plasmid 1	WP_075273802.1	IS6 family transposase	Psal013_RS16835	-3.776	0.000841233	0.0399768
Chromosome	WP_017377761.1	NAD-dependent succinate-semialdehyde dehydrogenase	Psal013_RS10690	-3.69	0.000645324	0.0335876
Plasmid 1	WP_027242930.1	HP	Psal013_RS16640	-3.636	0.00103916	0.0458407
plasmid 2	WP_230391502.1	phage tail tape measure protein	Psal013_RS17660	-3.59	0.00108678	0.0458407
plasmid 3	WP_016211499.1	ParB/RepB/Spo0J family partition protein	Psal013_RS17735	-3.57	0.00115238	0.0458407
plasmid 3	WP_016212329.1	site-specific integrase	Psal013_RS17760	-3.565	0.00118997	0.0458407
Plasmid 1	WP_155049770.1	DEAD/DEAH box helicase	Psal013_RS17040	-3.534	0.00121627	0.0458407
Plasmid 1	WP_036817204.1	HP	Psal013_RS16685	-3.441	0.00139545	0.0489459
Chromosome	WP_017375900.1	HP	Psal013_RS06515	-3.369	0.00142386	0.0489459
Chromosome	WP_017376549.1	ROK family protein	Psal013_RS14760	-3.257	0.001433	0.0489459

## Sheet: ssLF-89 vs ssEM-90.down
Origin	Protein_ID	GENE	Id	log2FoldChange	pvalue	padj
chromosome	WP_174872538.1	IS91 family transposase	Psal013_RS19210	3.602	0.00111286	0.0458407

## Sheet: Mix co-culture vs ssEM-90.up
Origin	Protein_ID	GENE	Id	log2FoldChange	pvalue	padj
Chromosome	WP_036771330.1	IS30 family transposase 1	Psal182_RS12275	4.188	1.82557e-05	0.0219799
Chromosome	WP_054300500.1	IS6 family transposase	Psal182_RS02575	3.965	4.75864e-05	0.028647
Chromosome	WP_016212339.1	IS4 family transposase	Psal182_RS12950	3.538	0.000117794	0.035456
Chromosome	WP_230383271.1	sodium-dependent transporter	Psal182_RS10030	3.357	0.000240219	0.048204

## Sheet: Mix co-culture vs ssEM-90.down
Origin	Protein_ID	GENE	Id	log2FoldChange	pvalue	padj
Chromosome	WP_016211092.1	HP	Psal182_RS10590	0.074	8.7413e-05	0.0350818
Chromosome	WP_016211818.1	HP	Psal182_RS04235	0.101	0.000214894	0.048204
